# Supplementary material for: Overexpression of SlMADS48 Alters the Structure of Inflorescence and the Sizes of Sepal and Fruit in Tomato
Source: Plants (Basel). 2025 Oct 24;14(21):3259. doi: 10.3390/plants14213259 (PMC12608182; doi:10.3390/plants14213259)
Supplement: Supplementary file 1 [file plants-14-03259-s001.zip]

Archive with 1 entries (1 files):
- plants-3914580-supplementary.pdf
